# Supplementary material for: Ontogenetic variation in the skull of Stenopterygius quadriscissus with an emphasis on prenatal development
Source: Sci Rep. 2022 Feb 1;12:1707. doi: 10.1038/s41598-022-05540-0 (PMC8807662; doi:10.1038/s41598-022-05540-0)
Supplement: Supplementary file 4 — Supplementary Table S1. [file 41598_2022_5540_MOESM4_ESM.xlsx]

## Sheet: Sheet1
Cluster: S. quadriscissus specimen number	mandible length	premaxilla	nasal	maxilla	lacrimal	jugal	prefrontal	postorbital	postfrontal	quadratojugal	squamosal	supratemporal	frontal	parietal		vomer	palatine	pterygoid		dentary	splenial	surangular	angular	prearticular		articular	hyoid	quadrate	basioccipital	parabasisphenoid	exoccipital	stapes	opisthotic	prootic	supraoccipital
Embryo stage 1
SMNS 10460	90	0	0	0	0?	0	0	0	0	?	?	0	0	0		?	?	?		0	?	0	0	?		0?	?	?	?	0	?	?	?	?	?
Embryo stage 2
SMNS 50963	123.52	1	0	0	0?	0	0	0	0	?	0	0	0	0		?	?	?		1	?	0	0	?		0?	?	?	?	?	?	?	?	?	?
Embryo stage 3
SMNS 80234	~160	1	1	0	0	0	1	1	1	0	0	1	1	1/2		0	0	0		1	0	0	0	1		1	1?	1	0	1	1	1	1	1	1
Embryo stage 4
SMNS 54064	190	2	2	1	0?	0	2	2	2	1	1	2	1/2	3?		?	?	?		2	1	1?	1	?		1	?	2	1?	2	?	1?	?	?	?
SMNS 16811	190	2	2	1	?	0	?	2	?	?	?	?	?	?		?	?	?		2	?	?	?	?		?	?	?	?	?	?	?	?	?	?
SMNS 6293	190	2	2	1	0?	0	2	2	2	1	1	2	?	3?		?	?	?		2	?	1?	1	?		?	?	2?	?	?	?	?	?	?	?
SMNS 54062	195	2	?	1	0?	?	?	2	2	?	1?	2	?	3		1/2	1	0/1		2	1	1	1	2		?	2	2	?	?	1	?	?	?	1
SMNS 81961	195	2?	2?	1	?	?	2	?	2?	?	?	?	1	?		1/2	?	1		2	?	1	1	2		?	?	?	?	2	?	?	?	?	2
SMNS 52063	~190	?	?	?	?	?	?	?	?	?	?	?	?	?	?	?	?	?		?	?	?	?	?		?	?	?	?	?	?	?	?	?	?
Postnatal 1
SMNS 12821	190	2	2	1	?	0	2	2	2	1	1	2	2?	3		?	?	?		2	?	?	1	?		?	?	2/3?	1/2	?	1	2	?	?	2?
SMNS 51140	235	2	2	1	1?	1	2	2	2	1	1	2	2	3		?	?	1		2	1	1	1	?		?	2?	3	?	?	?	?	?	?	?
SMNS 51959	245	2	2	1	1?	1	2	2	2	1	1	2	2	3		?	?	1		2	1?	1?	1	?		2	2?	3	1?	?	1	2	?	?	?
SMNS 81806	?	?	?	?	?	1	?	2	?	?	?	?	?	?		?	?	?		?	?	1	1	?		?	?	3	?	?	1	?	2	2/3	?
SMNS 54872	270	2	2	1	1?	1	2	2	2	?	?	2	?	3		?	?	?		2	?	1/2	1	?		2?	2?	3?	1/2	?	?	?	2	?	?
SMNS 82046	275	2	2	1	1?	1	2	2	2	1	1	2	2	3/4		?	?	?		2	?	1/2?	1	?		2?	?	3	1/2	?	?	?	?	?	?
SMNS 51139	300?	2	2	?	1?	?	2	2	?	?	1	2?	?	3		?	1	1		2	1	1	1	3		2	2?	3	?	?	?	2	2	2	?
Postnatal 2
SMNS 50183	300-320?	2	2	1?	?	1/2	?	?	2	?	?	2	?	?		2	?	1		2	1/2	2	1	?		?	2?	3	?	?	?	?	?	?	?
SMNS 56615	325	2	2	1/2	1?	1/2	2	2	2	1	1?	2	2?	?		?	?	?		2	?	?	1	?		?	?	?	?	?	?	?	?	?	?
SMNS 50003	325	2	2	1/2	1?	1/2	2	2	2	1	1	2	2?	4		2	?	1		2	1/2	2	1	3		2	2?	3	2	?	1	2	2	?	3
SMNS 81958	340	2	2	1/2	?	1/2	2?	?	2	?	?	2?	3	4?		?	1	1		2	2	2	1	?		2	2?	3?	3	3	1	2	3	?	3
SMNS 9808	350	2	2	1/2	1?	1/2	2	2	2	1	1/2	2/3	3	4		?	?	?		2	?	?	1	?		?	?	?	?	?	?	?	?	?	?
SMNS 51551	350?	2	2	?	1	2	2	2	2	?	?	2?	3	4		?	1	1/2		2?	2?	2	1	3		2	?	3	?	?	1	2	3?	3	2/3
SMNS 59706	350	2	2	1	1?	?	2	2	2	1?	1/2	2/3	3?	?		?	?	?		2	?	?	1	?		?	?	?	?	?	?	?	?	?	?
SMNS 54026	390	2	2	1	1?	1/2	2	2	2	1	1	3	3	4		?	1	1		2	?	2?	1	?		2	?	3	3	3	?	2	?	?	?
Adult stage
SMNS 58881	400	2	2	2	2?	2	2/3?	3	2	1	2?	3?	4	5		2	?	1		2	2	1	1	3		2?	2?	4?	4	?	1	2	3	?	4
SMNS 51554	440	2	2	2	2	2	3	3	2	1	2	3	3/4	5		?	?	?		2	?	?	1	?		2?	?	?	?	?	1	?	?	?	?
SMNS 10460	450	2	2	2	2	2	?	3	?	?	?	3?	?	?		?	?	1		2	?	?	1	?		?	?	4	4?	?	?	?	3	?	?
SMNS 80234	450?	2	2	2	2?	2	3	3		1	?	3?	4	5		2	?	1/2		2	2	1	1	3		3	?	3/4	4?	4	?	?	?	?	?
SMNS 51843	450?	2	2	2	2	2	3	3	2	?	?	3?	3/4?	5		?	?	?		2	2?	1	1	?		2	2?	4	?	4	?	?	?	4	?
SMNS 81961	450?	2	2	?	2	2	?	?	?	?	2	?	?	?		?	?	2		2	2	1	1	3		2/3	2?	3/4	4	4	?	?	?	?	?
SMNS 51824	450	2	2	?	2?	2	3?	3	2	?	?	3	4	5		?	?	?		2	?	?	1	?		2	2?	4	?	?	1	2	3	?	4?
SMNS 54062	455	2	2	2	?	2	3?	3	2	?	2	3	3/4?	5		?	?	?		2	?	1?	1	?		2	?	4	4	4	?	2	3	4	3
SMNS 54064	490	2	2	2	2?	2	3	3	2	1	2	3	?	5		?	?	?		2	2?	1	1	?		2/3	?	4	?	?	?	2	3	?	?
SMNS 51948	495	2	2	2	2	2	3	3	2	1	2	3	4	5		?	?	?		2	?	?	1	?		3?	?	4	?	?	1	?	?	?	3
SMNS 55343	500	2	2	2	2	2	3	3	2	1	2	3	4	5		?	?	1		2	?	?	1	?		?	?	4	?	?	?	2	?	?	?
SMNS 50963	510	2	2	2	2	2	3	3	2	1	2	3	4?	5		?	?	?		2	?	?	1	?		2	?	?	4	?	1	?	?	?	?
SMNS 50165	530	2	?	?	2?	?	?	3	?	1	2	?	?	?		?	?	?		2	?	?	1	?		?	2	?	4?	4	?	?	?	?	?
SMNS 50376	600	2	2	?	2	?	?	?	?	1	2	?	?	?		?	?	?		2	?	?	1	3		3	2?	4	4	4	?	?	?	4	?
